# Supplementary material for: Facile Synthesis with TiO2 Xerogel and Urea Enhanced Aniline Aerofloat Degradation Performance of Direct Z-Scheme Heterojunction TiO2/g-C3N4 Composite
Source: Materials (Basel). 2022 May 18;15(10):3613. doi: 10.3390/ma15103613 (PMC9145884; doi:10.3390/ma15103613)
Supplement: Supplementary file 1 [file materials-15-03613-s001.zip]

Archive with 1 entries (1 files):
- materials-1665995-supplementary.pdf
